# Supplementary material for: Lactiplantibacillus plantarum KABP051: Stability in Fruit Juices and Production of Bioactive Compounds During Their Fermentation
Source: Foods. 2024 Nov 28;13(23):3851. doi: 10.3390/foods13233851 (PMC11640170; doi:10.3390/foods13233851)
Supplement: Supplementary file 1 [file foods-13-03851-s001.zip]

Archive with 1 entries (1 files):
- foods-3331144-supplementary.pdf
